# Supplementary material for: Effectiveness of direct-acting antiviral therapy for hepatitis C in difficult-to-treat patients in a safety-net health system: a retrospective cohort study
Source: BMC Med. 2017 Nov 20;15:204. doi: 10.1186/s12916-017-0969-3 (PMC5694912; doi:10.1186/s12916-017-0969-3)
Supplement: Additional file 1: Table S1. — Treatment regimen by HCV genotype. Table of direct-acting antiviral regimen administered for each HCV genotype subgroup. (XLSX 58 kb) [file 12916_2017_969_MOESM1_ESM.xlsx]

## Sheet: Sheet1
Supplementary Table 1: Treatment regimen by HCV genotype
Treatment regimen	HCV genotype (N)
	1a	1b	2	3	Other
SOF+RBV	1	0	40	10	1
SMV+SOF±RBV	35	11	0	0	2
DCV+SOF±RBV	5	1	4	16	0
LDV+SOF±RBV	244	81	1	4	25
OBV+PTV/r+DSV±RBV	22	5	0	0	0
EBR+GZR	2	1	0	0	1
"Other" genotypes=Genotypes 4 & 6 or patients infected with >1 genotype; SOF=Sofosbuvir; RBV=Ribavirin; SMV=Simeprevir; DCV=Daclatasvir; LDV=Ledipasvir; OBV=Ombitasvir; PTV/r=Ritonavir-boosted paritaprevir; DSV=Dasabuvir; EBR=Elbasivr; GZR=Grazoprevir.
